# Supplementary material for: Fenchone Derivatives as a Novel Class of CB2 Selective Ligands: Design, Synthesis, X-ray Structure and Therapeutic Potential
Source: Molecules. 2022 Feb 18;27(4):1382. doi: 10.3390/molecules27041382 (PMC8878464; doi:10.3390/molecules27041382)
Supplement: Supplementary file 1 [file molecules-27-01382-s001.zip]

Archive with 1 entries (1 files):
- molecules-1567005-supplementary.pdf
